# Supplementary material for: βPix Guanine Nucleotide Exchange Factor Regulates Regeneration of Injured Peripheral Axons
Source: Int J Mol Sci. 2023 Sep 20;24(18):14357. doi: 10.3390/ijms241814357 (PMC10532151; doi:10.3390/ijms241814357)
Supplement: Supplementary file 1 [file ijms-24-14357-s001.zip]

Archive with 1 entries (1 files):
- ijms-2557727-supplementary.pdf
